# Supplementary material for: Maintenance of Chronological Aging Features in Culture of Normal Human Dermal Fibroblasts from Old Donors
Source: Cells. 2022 Mar 2;11(5):858. doi: 10.3390/cells11050858 (PMC8909060; doi:10.3390/cells11050858)
Supplement: Supplementary file 1 [file cells-11-00858-s001.zip]

Archive with 1 entries (1 files):
- cells-1575799-supplementary.pdf
